# Supplementary material for: Four New Menadione Thioderivatives, Potential Antineoplastic Candidates: In Silico and PARP-1 Inhibition Studies
Source: Molecules. 2026 Mar 12;31(6):958. doi: 10.3390/molecules31060958 (PMC13028785; doi:10.3390/molecules31060958)
Supplement: Supplementary file 1 [file molecules-31-00958-s001.zip]

Archive with 1 entries (1 files):
- molecules-4115519-supplementary.pdf
